# Supplementary material for: AI and semantic ontology for personalized activity eCoaching in healthy lifestyle recommendations: a meta-heuristic approach
Source: BMC Med Inform Decis Mak. 2023 Dec 1;23:278. doi: 10.1186/s12911-023-02364-4 (PMC10693173; doi:10.1186/s12911-023-02364-4)
Supplement: Supplementary file 1 — Additional file 1. [file 12911_2023_2364_MOESM1_ESM.xlsx]

## Sheet: P01_MOX_result
Date	IMA	WeightBearing	Sedentary	Standing	LPA	MPA	VPA	Steps
2021-11-08	91815	1878	111078	1286	4138	1466	814	9876
2021-11-09	100642	3226	112274	2144	4640	1976	704	10074
2021-11-10	137141	3120	134114	3048	4104	2560	114	11014
2021-11-11	90231	292	80186	240	3288	2814	176	7656
2021-11-12	97236	18	79104	18	5564	1448	176	12114
2021-11-13	84441	1266	77584	658	4040	1532	92	9408
2021-11-14	58070	1998	74448	1946	1528	334	412	3460
2021-11-15	93977	2266	72866	1494	6266	3590	168	11000
2021-11-16	136213	3032	67308	1926	7360	5096	462	18338
2021-11-17	89879	588	78224	512	4298	1458	0	10447
2021-11-18	123259	362	76828	222	6064	2308	250	14581
2021-11-19	120389	2	77664	0	5848	1862	928	14182
2021-11-20	103177	3534	65810	2586	5960	1008	0	11017
2021-11-21	103177	3534	65810	2586	5960	1008	0	11018
2021-11-23	103177	3534	65810	2586	5960	1008	0	11017
2021-11-24	103177	3534	65810	2586	5960	1008	0	11019
2021-11-25	103177	3534	65810	2586	5960	1008	0	11017
2021-11-25	103177	3534	65810	2586	5960	1008	0	11018
2021-11-26	119525	2772	100568	1820	7034	406	386	13164
2021-11-27	119883	3070	74686	2156	5864	1980	0	13042
2021-11-28	81050	2428	73274	1764	4562	424	0	7779
2021-11-29	127966	1550	73694	1524	6206	2840	0	14902
2021-11-30	106063	3442	104432	2258	4904	1692	588	13116
2021-12-01	100540	3014	69596	2140	5154	1600	280	12915
2021-12-02	99524	3482	67368	2628	4820	2034	180	13522
2021-12-03	82619	24	81498	32	3830	788	100	8193
2021-12-04	55414	8	83326	2	2630	316	0	4761
2021-12-05	55414	8	83326	2	2630	316	0	4762
2021-12-06	55414	8	83326	2	2630	316	0	4761
2021-12-07	55414	8	83326	2	2630	316	0	4762
2021-12-08	53800	492	131922	392	2476	400	0	4619
2021-12-09	63608	164	83078	128	2528	234	0	4523
2021-12-10	63608	164	83078	128	2528	234	0	4524
2021-12-10	63608	164	83078	128	2528	234	0	4523
2021-12-12	57646	326	99896	302	2678	556	0	5100
2021-12-13	66213	1786	74758	1708	2490	240	0	4495
2021-12-14	93531	686	79542	492	3278	1156	180	7280
2021-12-15	82597	1486	76054	1256	3018	508	0	5619
2021-12-16	116822	6	80170	0	4160	1060	1564	11231
2021-12-17	85322	4340	63470	3724	2868	1258	538	7925
2021-12-18	94130	412	80596	350	3026	604	398	7427
2021-12-19	68683	426	81096	382	3166	96	0	5655
2021-12-20	68683	426	81096	382	3166	96	0	5656
